# Supplementary material for: Risk factors and longitudinal changes of dyslipidemia among Chinese people living with HIV receiving antiretroviral therapy
Source: BMC Infect Dis. 2023 Sep 13;23:598. doi: 10.1186/s12879-023-08587-0 (PMC10500758; doi:10.1186/s12879-023-08587-0)
Supplement: Supplementary file 1 — Supplementary Material 1 [file 12879_2023_8587_MOESM1_ESM.xlsx]

## Sheet: Sheet1
Table.S1 Unvariate analysis of Risk factors associated with dyslipidemia
Variable	N	High TC	High LDL-C	High non-HDL-C	High TG	Low HDL-C	High lg (TG/HDL-C)	High TC/HDL-C	High LDL-C/HDL-C	High non-HDL-C/HDL-C
		OR (95%CI)	OR (95%CI)	OR (95%CI)	OR (95%CI)	OR (95%CI)	OR (95%CI)	OR (95%CI)	OR (95%CI)	OR (95%CI)
Gender
Male	1240	1	1	1	1	1	1	1	1	1
Female	298	1.65 (1.28-2.1) **	1.40 (1.08-1.81) **	1.32 (1.02-1.70) **	0.83 (0.64-1.07)	0.40 (0.30-0.51) **	0.65 (0.49-0.86) *	0.59 (0.44-0.78) **	0.66 (0.48-0.90) *	0.58 (0.43-0.77) *
Age (years)
18-29	493	1	1	1	1	1	1	1	1	1
30-39	496	1.61 (1.26-2.08) **	1.64 (1.26-2.13) **	1.63 (1.26-2.12) **	1.81 (1.39-2.36) **	1.07 (0.83-1.38)	1.43 (1.07-1.92) *	1.45 (1.11-1.91) *	1.31 (0.98-1.76)	1.43 (1.09-1.87) *
40-49	314	1.64 (1.24-2.19) **	1.83 (1.37-2.46) **	1.77 (1.32-2.37) **	1.23 (0.92-1.65)	1.03 (0.78-1.37)	1.21 (0.87-1.67)	1.56 (1.15-2.11) *	1.40 (1.10-1.94) *	1.56 (1.15-2.11) *
≥ 50	161	2.05 (1.43-2.95) **	1.87 (1.30-2.69) **	1.99 (1.38-2.86) **	1.45 (0.90-2.10)	0.96 (0.67-1.37)	1.55 (1.01-2.40) *	1.58 (1.09-2.31) *	1.18 (0.78-1.80)	1.50 (1.03-2.19) *
Hypertension
No	1467	1	1	1	1	1	1	1	1	1
Yes	75	1.79 (0.71-1.21)	1.90 (1.10-3.29) *	1.58 (0.99-2.52)	1.90 (1.10-3.30) *	2.27 (1.35-3.80) *	3.17 (1.44-6.97) *	2.40 (1.50-3.82) **	2.34 (1.46-3.76) *	2.58 (1.62-4.10) *
T2DM
No	1518	1	1	1	1	1	1	1	1	1
Yes	24	0.97（0.88-1.07）	0.61（0.24-1.55）	0.93（0.41-2.10）	0.61（0.24-1.55）	0.51（0.21-1.24）	0.45(0.13-1.52)	0.42(0.19-0.94)*	0.33(0.29-0.37)*	0.25(0.11-0.58)*
Smoking
No	1249	1	1	1	1	1	1	1	1	1
Yes	293	0.96(0.86-1.07)	0.60(0.53-0.66)*	0.96(0.74-1.25)	1.69(1.51-1.91)*	1.26(1.13-1.41)*	2.38(2.11-2.69)*	0.94(0.72-1.23)	0.12(0.28-0.36)*	0.51(0.45-0.57)*
CD4 counts (/μL)
≥ 200	982	1	1	1	1	1	1	1	1	1
< 200	558	1.15 (0.94-1.42)	1.08 (0.87-1.33)	1.16 (0.94-1.43)	1.21 (0.96-1.50)	1.50 (1.21-1.85) *	1.36 (1.06-1.75) *	1.42 (1.14-1.77) *	1.31 (1.03-1.66) *	1.36 (0.96-1.70)
CD4/CD8 atio
≥ 0.3	679	1	1	1	1	1	1	1	1	1
< 0.3	838	1.29 (1.05-1.58) *	1.33 (1.08-1.64) **	1.30 (1.06-1.60) *	1.44 (1.16-1.78) *	1.48 (1.21-1.82) **	1.81 (1.43-2.30) **	1.10 (1.05-1.61) *	1.36 (1.07-1.72) *	1.27 (1.03-1.58) *
Viral load (copies/mL)
< 105	865	1	1	1	1	1	1	1	1	1
≥ 105	433	1.38 (1.10-1.74) *	1.36 (1.08-1.72) **	1.40 (1.10-1.76) *	1.33 (1.04-1.70) *	1.27 (1.01-1.60) *	1.54 (1.16-2.03) *	1.42 (1.11-1.81) *	1.47 (1.13-1.90) *	1.41 (1.10-1.80) *
Antiretroviral regimen
TDF+3TC+EFV	773	1	1	1	1	1	1	1	1	1
AZT+3TC+NVP	382	1.82 (1.42-2.34) **	1.36 (1.06-1.75) *	1.49 (1.16-1.92) *	1.72 (1.32-2.25) **	1.11 (0.87-1.42)	1.25 (0.94-1.67)	1.70 (1.31-2.20) **	1.01 (0.75-1.35)	1.68 (1.29-2.18) *
Baseline lipid (mmol/L)	1542	3.03 (2.61-3.53) **	3.58 (2.99-4.28) **	4.62 (3.83-5.57) **	5.45 (4.25-6.98) **	0.04 (0.03-0.07) **	1.91 (1.77-2.06) **	0.92 (0.62-1.36)	2.67 (2.29-3.12) **	2.39 (2.11-2.70) **
TC, total cholesterol; LDL-C, low-density lipoprotein cholesterol; TG, triglycerides; HDL-C, high-density lipoprotein cholesterol; non-HDL-C, non-high-density lipoprotein cholesterol; T2DM, type 2 diabetes mellitus; TDF, tenofovir; 3TC, lamivudine; EFV, efavirenz; AZT, zidovudine; NVP, nevirapine. *P < 0.05, **P < 0.001.
